# Supplementary material for: Antioxidant and Antiproliferative Activities of Kale (Brassica oleracea L. Var. acephala DC.) and Wild Cabbage (Brassica incana Ten.) Polyphenolic Extracts
Source: Molecules. 2023 Feb 15;28(4):1840. doi: 10.3390/molecules28041840 (PMC9958672; doi:10.3390/molecules28041840)
Supplement: Supplementary file 1 [file molecules-28-01840-s001.zip]

Archive with 1 entries (1 files):
- molecules-2206010-supplementary.pdf
